# Supplementary material for: Convergent High O2 Affinity but Distinct ATP-Mediated Allosteric Regulation of Hemoglobins in Oviparous and Viviparous Eremias Lizards from the Qinghai-Tibet Plateau
Source: Animals (Basel). 2024 May 11;14(10):1440. doi: 10.3390/ani14101440 (PMC11117339; doi:10.3390/ani14101440)
Supplement: Supplementary file 1 [file animals-14-01440-s001.zip]

Archive with 1 entries (1 files):
- animals-2962560-supplementary.pdf
